# Supplementary material for: NanoAmpli-Seq: a workflow for amplicon sequencing for mixed microbial communities on the nanopore sequencing platform
Source: Gigascience. 2018 Nov 23;7(12):giy140. doi: 10.1093/gigascience/giy140 (PMC6298384; doi:10.1093/gigascience/giy140)
Supplement: Supplemental Files [file giy140_supplemental_files.zip]

Archive with 1 entries (1 files):
- Supplementary material_R2.pdf
